# Supplementary material for: Larger whole brain grey matter associated with long-term Sahaja Yoga Meditation: A detailed area by area comparison
Source: PLoS One. 2020 Dec 28;15(12):e0237552. doi: 10.1371/journal.pone.0237552 (PMC7769288; doi:10.1371/journal.pone.0237552)
Supplement: S2 Table — (XLSX) [file pone.0237552.s003.xlsx]

## Sheet: Hoja1
Volunteer C= control, M=meditator	Sex: XX=1, XY=0	Meditador	Age, years	Grey_matter, mL	White_matter, mL	CSF, mL	TIV, mL	Amygdala_L.nii'	Amygdala_R.nii'	Angular_L.nii'	Angular_R.nii'	Calcarine_L.nii'	Calcarine_R.nii'	Caudate_L.nii'	Caudate_R.nii'	Cerebelum_10_L.nii'	Cerebelum_10_R.nii'	Cerebelum_3_L.nii'	Cerebelum_3_R.nii'	Cerebelum_4_5_L.nii'	Cerebelum_4_5_R.nii'	Cerebelum_6_L.nii'	Cerebelum_6_R.nii'	Cerebelum_7b_L.nii'	Cerebelum_7b_R.nii'	Cerebelum_8_L.nii'	Cerebelum_8_R.nii'	Cerebelum_9_L.nii'	Cerebelum_9_R.nii'	Cerebelum_Crus1_L.nii'	Cerebelum_Crus1_R.nii'	Cerebelum_Crus2_L.nii'	Cerebelum_Crus2_R.nii'	Cingulum_Ant_L.nii'	Cingulum_Ant_R.nii'	Cingulum_Mid_L.nii'	Cingulum_Mid_R.nii'	Cingulum_Post_L.nii'	Cingulum_Post_R.nii'	Cuneus_L.nii'	Cuneus_R.nii'	Frontal_Inf_Oper_L.nii'	Frontal_Inf_Oper_R.nii'	Frontal_Inf_Orb_L.nii'	Frontal_Inf_Orb_R.nii'	Frontal_Inf_Tri_L.nii'	Frontal_Inf_Tri_R.nii'	Frontal_Med_Orb_L.nii'	Frontal_Med_Orb_R.nii'
C01	0	0	39.1667	732.276	598.425	298.23	1628.93	1.10821	1.12945	4.29327	6.14886	9.75039	7.34046	3.17815	3.89449	0.168041	0.215981	0.504458	0.75358	4.60495	4.25384	8.65851	9.08754	2.31813	1.94664	7.03198	8.73778	3.11952	3.64514	10.1955	9.18113	7.77037	6.79349	6.94611	5.28899	8.4317	8.89433	1.82227	0.971842	5.6076	4.76218	3.56529	3.95358	5.87694	5.5193	9.12465	6.29254	3.97834	4.71258
C02	0	0	39.6667	662.941	463.668	225.297	1351.91	1.12715	1.14747	3.51123	5.45659	7.31444	5.74984	3.22304	3.67046	0.21596	0.229266	0.507534	0.756515	5.49651	4.39079	8.94328	9.12174	2.33951	1.97336	7.39655	8.31449	3.70135	3.59908	10.2373	9.367	7.84239	6.83262	5.12173	4.43825	7.26973	8.10715	1.17256	0.635959	4.5953	4.34868	3.22944	3.57681	5.28258	4.95016	7.69058	6.18773	2.81156	3.11944
C03	1	0	55.5833	558.386	420.555	187.856	1166.8	0.955928	1.02878	3.49885	4.66224	6.74383	5.57873	2.95635	3.35934	0.206607	0.223476	0.390521	0.659551	4.09069	3.6409	6.72574	6.67115	1.84867	1.60792	6.00148	7.21119	2.80063	2.8062	7.17068	6.66247	5.85398	5.47899	5.01918	3.92233	6.03343	6.84458	1.2104	0.661262	3.55935	3.67845	2.57123	3.0266	4.76827	3.95956	5.93795	4.26746	2.53355	2.68644
C04	1	0	51.5	587.446	467.312	158	1212.76	0.946081	0.925798	3.90622	4.79468	7.16247	4.92068	3.29023	3.35298	0.236926	0.237613	0.464076	0.61546	4.50511	3.46979	7.43772	7.46224	1.97458	1.64013	6.18756	7.66213	3.07539	2.98131	7.73319	7.74881	6.43209	5.84971	4.74998	3.7011	6.49807	6.94834	1.12651	0.597261	4.21142	3.51645	2.99697	4.4258	5.03636	4.10832	6.75494	4.93639	2.50529	2.56028
C05	1	0	27.5833	579.296	434.745	263.481	1277.52	0.906257	0.936771	3.28245	4.4541	6.20862	4.26793	2.98997	3.22199	0.245235	0.242033	0.496455	0.735334	4.4399	4.00919	8.09054	8.6693	2.40781	1.93034	7.7143	9.26456	3.25836	3.26574	9.43778	9.1213	7.81325	7.03831	4.20772	3.52866	5.91604	6.57752	0.974731	0.52569	3.75099	3.35384	2.5207	3.5935	4.72576	4.35169	6.62699	5.19184	2.55057	2.87875
C06	1	0	44.6667	654.523	513.963	230.764	1399.25	0.986551	1.11133	3.64928	5.3494	7.34517	6.84105	3.35765	3.66634	0.20441	0.15918	0.460593	0.82558	4.92745	4.36343	8.32391	8.4334	2.29951	1.53597	7.25372	6.64678	3.10026	3.5105	10.4043	9.00293	7.49258	6.17152	5.47266	4.51296	7.34723	8.32625	1.25079	0.698218	4.83506	4.8602	3.19313	4.11645	5.15972	4.18562	6.77621	5.76178	2.86083	3.33843
C07	1	0	22.1667	631.225	406.666	244.793	1282.68	0.968301	0.988241	3.9455	5.35209	8.15296	5.49274	3.08136	3.44277	0.220068	0.23753	0.49907	0.754823	5.18216	4.53526	9.00807	9.15427	2.27287	1.90087	7.53252	8.62299	2.96724	3.26729	9.88485	9.52997	6.98781	6.5743	5.72893	4.83222	6.36359	7.42568	1.07699	0.554327	4.5265	3.84577	2.88448	3.7769	5.31247	4.56096	6.14779	4.97504	3.02337	3.21646
C08	1	0	57.9167	577.324	479.143	269.106	1325.57	1.00821	1.0648	3.20369	4.61586	7.4068	4.80064	2.86325	3.02333	0.250239	0.262399	0.466316	0.668582	4.3461	3.90429	7.53554	8.22303	2.03604	1.7759	6.80802	7.88596	3.06382	2.8728	9.45758	8.76256	6.25071	6.01168	6.1607	5.12982	6.67477	7.87831	1.02756	0.513062	4.36037	2.82338	2.41906	3.4895	4.71711	4.03972	5.95501	4.49407	2.52703	3.07233
C09	1	0	45.9167	655.777	510.023	378.418	1544.22	1.01128	1.15105	3.71818	5.28993	7.61574	6.99956	3.40933	3.96984	0.161606	0.171925	0.39212	0.649819	4.32275	3.9043	7.49134	7.93578	2.24549	1.96397	6.81383	8.89638	2.91466	3.19483	8.66638	7.52056	7.51711	6.86272	6.3019	4.25731	7.4677	8.27645	1.19028	0.641665	5.40589	4.77202	2.74353	3.68173	5.11306	4.68681	6.9333	6.01082	3.3202	3.45757
C10	1	0	48.4167	683.181	514.055	243.844	1441.08	1.13976	1.16023	3.89866	5.05711	7.31413	5.92134	3.53189	3.97536	0.16392	0.166353	0.528394	0.721198	4.66513	4.03009	7.70078	8.01694	1.84579	1.62057	5.49806	6.84906	2.96062	2.74934	8.31419	8.06807	6.4147	5.76945	5.96066	4.9239	7.87444	8.53484	1.31438	0.751733	4.95795	4.23573	2.95	4.52222	5.14969	4.57343	7.39952	4.92539	3.13975	3.48347
C11	1	0	21.25	696.156	430.851	196.631	1323.64	0.924395	1.02837	3.99433	5.41239	10.3699	8.46063	3.56477	3.8903	0.196335	0.22839	0.497922	0.618034	4.5278	3.85389	8.26673	8.90726	2.16954	1.7595	7.41488	8.72767	3.28342	3.12551	9.38766	8.86894	6.92961	6.39534	5.61861	4.81326	6.95049	8.15907	1.05928	0.671953	6.06005	4.16334	3.52637	4.8114	5.73645	5.26215	8.26191	6.2964	3.02969	3.40848
C12	1	0	63.3333	455.078	379.27	175.292	1009.64	0.824889	0.82692	2.43667	3.16856	5.71435	4.35295	2.62763	2.91312	0.220362	0.228011	0.416909	0.678432	4.12222	3.6907	7.11944	7.34419	1.94029	1.53012	6.29416	6.69476	2.90904	2.97975	8.48549	7.90716	6.24025	5.60221	3.76358	3.33659	4.92589	5.50347	0.856932	0.498039	3.54371	2.79358	2.04931	2.07242	3.39769	3.04176	4.62667	3.36627	1.83146	1.96372
C13	1	0	48.5	552.192	390.667	198.232	1141.09	0.969611	0.954055	3.31847	5.38359	5.66962	4.17187	2.73232	3.07227	0.183967	0.190109	0.415582	0.637651	4.10107	3.65193	8.00209	8.06063	2.0586	1.5964	6.76774	7.34077	3.07277	3.37714	8.49862	8.11243	6.71191	5.95688	5.03243	4.00891	6.09042	6.5496	1.01567	0.537589	3.45725	2.6286	2.61345	3.39137	3.81725	3.51109	5.7463	3.70605	2.23047	2.46795
C14	1	0	50.5	544.331	433.255	246.139	1223.73	0.946855	0.933563	2.79362	4.28028	5.87306	4.55461	2.63344	2.814	0.162416	0.221112	0.375947	0.594181	3.89492	3.66106	7.81471	7.98531	2.1585	2.01109	6.67948	8.78539	2.6568	2.1738	8.96659	8.88216	7.34182	6.91971	4.18405	3.70866	5.62748	6.43853	0.998716	0.614473	3.94432	3.04938	2.58996	3.09874	3.57507	3.608	5.74608	4.7164	2.09223	2.29985
C15	1	0	56.3333	500.992	422.577	262.226	1185.8	0.881676	0.917011	2.74914	3.65327	6.39702	4.7667	2.18776	2.54913	0.202698	0.186646	0.350179	0.668875	4.3323	3.96453	7.34295	7.78788	1.81971	1.46239	5.79287	5.98606	2.65122	2.66549	8.88741	7.5807	6.37138	5.36731	4.07714	3.2733	5.34447	5.68086	0.692938	0.441644	4.00616	3.13985	2.19619	2.99427	3.85262	3.65765	5.3024	3.55543	2.14247	2.44549
C16	1	0	53.25	532.312	403.593	275.442	1211.35	0.983022	0.909234	2.77381	3.90561	6.69786	4.49666	3.03199	3.39112	0.186262	0.184707	0.389504	0.620896	3.84328	3.37792	6.80232	6.56038	1.94782	1.4755	6.09507	6.35	2.7553	2.86163	7.87813	7.00616	6.11737	5.28945	4.18224	3.55688	5.80281	6.09907	0.888343	0.52424	3.49776	2.942	2.75686	3.53824	4.61614	3.96859	6.11339	4.77438	2.05359	2.42679
C17	0	0	49.3333	661.341	553.806	455.238	1670.38	1.12965	1.1305	3.68195	4.95952	7.51259	5.88542	2.87809	3.50314	0.185293	0.199593	0.501397	0.707106	5.41227	4.70797	9.87857	10.4602	2.44621	1.94715	8.37463	9.56113	3.86939	3.93796	12.4802	10.7935	8.46529	7.04768	5.7003	3.94844	5.75465	6.57254	1.28749	0.647406	4.62086	4.33519	2.61276	3.70769	4.42343	4.30156	7.24897	4.99841	2.67251	3.26299
C18	0	0	48.3333	633.98	538.847	339.197	1512.02	1.07172	1.07736	3.72058	4.66242	8.62654	7.13924	3.13056	3.90924	0.20945	0.226309	0.439456	0.723738	4.77341	4.37399	9.16239	9.48513	2.0509	1.71345	6.90199	7.85358	3.71177	3.81782	9.49988	9.15515	7.16508	6.16535	4.87531	4.19234	5.98136	7.00126	0.894389	0.597149	4.96748	4.1727	2.63351	3.94373	4.88946	4.07698	7.08207	5.65225	2.96515	2.96671
C19	0	0	49.8333	727.54	581.915	272.099	1581.55	1.07196	1.14674	4.58928	5.79992	11.4485	8.80269	3.14333	3.5982	0.249071	0.252119	0.675343	0.881268	5.81378	4.96448	9.99333	10.5031	2.56147	2.19263	8.38069	10.339	4.15361	4.34807	10.285	10.6353	8.6902	7.92366	5.91027	4.80005	7.42893	8.71597	1.52094	0.861232	5.94267	4.98733	2.5614	3.75304	5.61876	5.09574	7.71318	6.15969	3.16163	3.37323
C20	1	0	59.0833	532.078	456.979	319.93	1308.99	1.06846	1.02246	2.62884	3.68316	6.20631	5.05446	2.7875	3.34157	0.225933	0.232161	0.402622	0.810035	4.51935	4.40876	7.79848	8.04686	2.09223	1.7778	6.59659	7.65956	2.96887	3.31203	9.28722	8.01805	7.2369	5.98812	3.96966	3.45906	5.20849	5.85504	1.04747	0.592038	3.87396	3.44418	2.37442	3.01028	4.20145	3.68249	5.43381	4.28765	1.95476	2.28785
C21	0	0	40.5833	705.434	518.879	365.552	1589.86	1.01785	1.11446	3.7011	5.51278	9.45184	6.44159	3.60218	4.17614	0.236446	0.250001	0.56412	0.770842	5.25335	4.72949	8.81123	8.89664	2.56392	2.23969	8.63071	10.3968	3.61098	3.66003	9.78369	8.96607	8.57039	7.3037	4.76628	3.73558	6.21845	6.98061	1.37763	0.701545	4.93259	4.41236	3.373	4.22365	6.06926	5.62127	8.65177	6.169	3.04567	3.44342
C22	1	0	51.4167	600.521	545.524	202.672	1348.72	1.11808	1.0874	3.44459	5.17205	7.46754	5.1921	3.34522	3.61753	0.189758	0.24816	0.453375	0.65279	4.4883	3.88302	7.7807	8.20401	1.98676	1.57968	6.54798	7.14663	3.00401	3.08828	8.64665	8.37959	5.88027	5.39859	5.40769	4.28752	6.79394	8.00195	1.2894	0.683819	4.55624	3.65332	2.68935	4.05552	4.77207	4.14188	6.03931	4.96979	2.71963	2.99005
C23	1	0	45.0833	588.777	477.452	258.644	1324.87	0.99173	1.01871	3.57487	4.7099	7.39005	5.73977	2.97842	3.32503	0.23623	0.24473	0.366398	0.704898	4.32588	4.15309	8.14967	8.45891	2.29381	1.84252	7.40886	8.29796	2.83129	2.93758	8.94261	8.49618	7.43325	6.31378	5.28491	4.93179	6.30876	6.93693	1.01953	0.641816	4.12926	3.37728	2.68786	3.98182	4.56457	4.257	6.47831	4.50241	2.61022	2.72932
M01	1	1	20.25	710.589	494.006	268.914	1473.51	1.03836	1.09919	3.85443	5.15849	7.65061	7.43421	3.30132	3.80546	0.262262	0.233914	0.346621	0.695907	4.3135	4.02461	8.67923	8.92766	2.24658	1.76599	7.54337	8.11839	2.57343	3.08427	10.5559	9.62003	7.31633	5.90301	6.4509	5.28968	7.7498	8.89616	1.35562	0.911938	4.55697	4.3738	3.78155	5.19014	6.60157	5.53449	8.89354	6.3129	3.21686	3.38807
M02	1	1	22.5	682.715	477.565	263.49	1423.77	1.11195	1.08177	4.09226	5.47551	8.64035	5.98506	3.10354	3.41865	0.269326	0.288028	0.50058	0.69893	4.86191	4.44309	9.64775	9.86791	2.36122	1.9213	8.3272	9.11465	3.36632	3.45325	11.5212	10.5982	7.47549	6.60207	5.77478	4.75178	6.99698	7.55954	1.16964	0.672737	5.80584	4.19422	3.06792	4.82101	5.57739	5.3932	7.25357	6.18401	2.87936	3.2667
M03	0	1	41.25	681.317	501.053	338.798	1521.17	1.18158	1.18542	3.71887	5.49977	8.32113	5.91075	3.41862	3.80912	0.220963	0.254757	0.481264	0.772722	5.4152	4.68609	9.51311	9.74194	2.78817	2.22288	9.22069	9.87509	4.15889	4.18588	11.3167	10.8423	9.33766	8.27168	5.3332	4.72558	6.82847	7.97352	1.03995	0.548634	4.81283	4.24575	3.424	4.08319	4.95801	4.43104	7.79406	5.57906	2.58961	2.75638
M04	1	1	49.8333	627.019	439.784	257.883	1324.69	0.986941	1.05241	3.62399	4.83666	6.71685	5.20787	3.15472	3.65705	0.237381	0.299883	0.543268	0.697719	4.783	4.38299	7.96527	8.99655	2.06706	1.94948	6.85127	9.62217	3.46437	4.08673	8.98348	9.0333	7.18801	6.27987	5.10051	4.48749	6.35838	6.92108	1.01537	0.570394	4.41671	3.25167	3.14919	4.38472	5.37563	5.04294	7.44731	5.27544	2.69066	3.02238
M05	1	1	29.9167	788.276	491.094	306.642	1586.01	1.26873	1.2344	5.02062	6.10593	8.96147	7.60146	3.80229	4.37407	0.257169	0.257407	0.449607	0.736453	4.90278	4.25791	8.93756	9.35465	2.65462	2.21688	8.50063	10.2208	3.68688	3.79399	11.4788	10.5318	8.70476	7.43282	6.71133	5.36251	8.85416	9.40675	1.59513	0.8809	5.48753	4.47101	3.66101	5.18308	6.94449	6.44075	9.3685	6.44375	3.66987	4.19988
M06	1	1	61.25	636.895	488.615	301.028	1426.54	1.06866	1.0664	3.97812	4.29729	9.10693	7.23502	3.29623	3.62987	0.213129	0.207928	0.396861	0.70906	4.54152	4.10628	8.16118	8.53087	2.45124	1.77677	8.04153	7.64064	3.12179	3.55627	8.97686	8.36889	7.46911	6.11919	5.6072	4.99127	6.65463	7.71802	1.14901	0.676329	4.60096	4.27668	2.54463	3.45413	4.55856	3.8424	6.39599	4.72223	2.78859	3.29338
M07	1	1	46.5833	756.543	521.546	251.675	1529.76	1.29306	1.36596	4.21117	5.59521	8.4459	6.19745	4.00268	4.58415	0.190174	0.267005	0.672096	0.936244	6.0086	5.0301	9.7006	9.83829	2.99513	2.29535	9.32281	10.35	3.88757	4.12405	11.084	10.0282	8.87935	8.18553	6.42259	6.0082	7.73937	8.73439	1.65595	0.889119	5.00236	4.31741	3.21112	4.91354	6.69263	6.2696	8.16264	7.24642	3.6016	4.17177
M08	1	1	55.9167	615.66	391.938	170.834	1178.43	1.06619	1.0527	3.61788	4.55098	8.72055	6.6962	3.40244	3.67132	0.192304	0.205241	0.443581	0.691389	4.40994	3.92367	7.86704	8.24922	1.90371	1.54504	5.87386	6.53195	2.54048	3.0285	8.46101	8.06406	6.37887	5.464	5.03881	3.93211	6.32765	7.13528	1.07611	0.650886	5.14636	4.58395	2.91778	3.71412	4.61405	4.0959	6.54625	5.17197	2.61287	2.82084
M09	1	1	50.5833	595.436	437.38	246.131	1278.95	1.00621	1.01044	3.46175	4.51783	7.88162	5.73485	3.35613	3.56715	0.207936	0.216201	0.408626	0.711803	4.34765	3.95439	8.17117	8.23094	2.3771	1.68884	7.81614	7.9127	3.18358	3.19271	10.1163	8.72447	7.61955	6.43048	4.9931	4.09285	6.4249	7.08484	0.999565	0.537434	4.87977	3.46862	2.72615	3.93304	4.15557	3.83486	6.03531	5.21939	2.27122	2.73273
M10	1	1	61.8333	507.502	395.177	296.216	1198.9	0.854483	0.802385	2.89353	3.85854	7.28155	4.2446	2.51332	2.9547	0.174543	0.161011	0.39958	0.569084	3.6136	3.03974	5.56645	6.02818	1.84065	1.53004	5.85535	6.77208	2.45349	2.53293	6.8885	6.08331	5.49897	5.78328	5.00242	4.18353	5.76029	6.57632	1.12868	0.596951	3.87846	3.27501	2.1757	3.11103	4.122	3.66677	5.71447	4.52838	2.40308	3.10181
M11	1	1	63.0833	529.611	352.631	254.479	1136.72	0.905278	0.99653	2.53752	4.10813	7.12014	4.37759	2.76188	3.0356	0.188941	0.190014	0.513457	0.605187	4.18708	3.55068	6.90966	7.46386	1.85412	1.63704	5.87808	7.24997	2.83541	2.3711	8.34618	8.36346	6.46667	6.40778	4.36836	3.53885	5.68429	6.38181	1.18573	0.634985	3.91187	3.05513	2.37885	2.94023	3.74288	3.21205	6.54499	4.41546	2.22029	2.35067
M12	0	1	48.1667	739.114	539.102	228.909	1507.12	1.16014	1.26835	4.06787	5.52443	9.40287	6.95687	3.46323	4.08282	0.291542	0.279599	0.481308	0.780806	5.23451	4.4841	9.45112	9.32772	2.40008	1.85716	8.262	8.45911	3.62782	3.72549	10.9639	9.46022	8.18194	6.96266	6.42914	5.83558	8.18811	9.64597	1.5745	0.846419	5.14	4.75171	3.2062	4.21324	6.09086	5.451	7.88044	5.64778	3.58503	3.83612
M13	1	1	47.5833	622.562	479.31	290.463	1392.33	0.97936	1.01865	3.65157	5.11845	7.58186	5.34209	3.25897	3.73489	0.250404	0.214839	0.431003	0.675199	4.61017	3.87022	8.0489	8.09649	2.27612	1.82078	7.04506	7.53655	2.97723	3.29544	8.61579	8.44926	7.04662	6.79161	4.78737	3.34256	6.27155	6.64179	1.12171	0.639805	4.49046	3.66905	3.04479	3.84496	5.25065	4.64522	6.3124	4.97852	2.57452	3.33926
M14	0	1	42.0833	811.908	528.244	299.681	1639.83	1.20699	1.29137	4.46183	6.07263	10.2346	6.63474	4.04901	4.46351	0.234747	0.281705	0.604415	0.80801	6.20671	5.13062	11.0677	11.7838	2.78274	2.19899	8.63047	9.79692	3.30153	3.72375	12.5616	12.2259	9.39745	8.61988	6.61076	5.60291	7.97772	9.22173	1.44679	0.772628	5.65442	4.75452	3.68555	4.61402	6.67628	6.29034	9.17455	6.51525	3.61932	4.17254
M15	0	1	49.4167	695.696	520.294	335.764	1551.75	1.10422	1.13883	3.83769	4.96404	8.88225	6.56514	3.39952	3.69458	0.176178	0.191335	0.436963	0.685186	4.72952	3.95191	8.11362	8.55538	2.31018	1.95052	7.85981	8.69417	2.79809	2.96372	10.0815	8.95596	7.69314	6.64693	5.8045	4.48278	7.3936	8.39694	1.33878	0.74389	5.6058	4.39668	3.23	4.28188	5.80006	4.84043	8.19338	5.90069	2.90421	3.16439
M16	0	1	49.5	796.713	524.255	394.331	1715.3	1.30829	1.33711	4.68617	6.10437	8.59878	7.41427	3.07406	3.85453	0.274069	0.32646	0.47403	0.914417	5.6495	5.33049	10.5892	10.525	2.98679	2.16713	9.63738	10.7248	4.00265	4.18165	12.4395	10.4279	9.90107	8.14771	7.00948	5.90416	7.9706	9.40891	1.15465	0.782787	6.32467	5.12337	3.70044	4.9809	6.78695	5.67149	8.21775	6.72756	3.32029	3.72963
M17	1	1	51.0833	627.571	420.967	251.957	1300.5	0.963263	0.962329	3.68857	5.0339	8.32036	5.64255	2.73119	3.19681	0.201002	0.217208	0.497493	0.701533	4.77119	4.13546	9.02424	9.12253	2.04025	1.74595	6.98453	8.32511	3.08613	3.34037	10.0455	8.97571	7.03574	6.46965	4.52743	4.14543	6.27832	6.88853	1.23381	0.623083	5.23984	4.08804	2.72428	3.68796	5.04055	4.41264	7.01119	5.25964	2.3841	2.99491
M18	1	1	41.8333	578.682	419.827	199.433	1197.94	1.03613	1.05656	3.36758	3.95954	7.76835	5.6226	3.0444	3.30736	0.211224	0.205058	0.442301	0.656843	4.41432	3.70272	7.58239	7.71269	2.07648	1.70866	6.57919	7.41595	2.62227	2.91559	8.61051	8.12446	6.87782	5.9171	5.14982	4.4394	6.2095	6.74973	1.0193	0.571284	4.44349	3.25396	2.62528	4.51238	4.61375	4.57424	6.11914	4.75573	2.40262	2.89988
M19	1	1	44.9167	620.815	467.962	243.871	1332.65	0.960467	1.00635	3.87439	4.90333	7.39564	5.9348	3.34673	3.67474	0.16436	0.164213	0.420135	0.678744	4.23206	3.86757	7.70387	7.86166	2.05837	1.6456	6.56046	7.77549	2.63019	2.7259	9.22691	7.81494	6.53324	5.65832	5.50779	4.51746	7.20199	7.56435	1.15673	0.633898	4.66666	3.89147	3.04762	3.66151	5.0372	4.80925	7.4207	5.05557	2.85369	3.08585
M20	1	1	58.8333	609.712	435.502	262.628	1307.84	1.09104	1.19065	3.9485	5.17096	6.61524	5.31078	3.16908	3.48724	0.238866	0.23345	0.420535	0.639595	4.48419	3.80413	7.74493	8.75422	2.23881	1.75809	7.13466	8.05164	2.72882	2.95213	9.13749	8.86134	7.08143	6.77539	5.49638	4.70301	6.94598	7.78458	1.05777	0.620584	3.67986	3.92543	2.86148	4.07716	4.90427	4.29691	7.03553	5.40058	3.02939	3.24993
M21	1	1	58.5	495.003	442.797	311.455	1249.26	0.822491	0.849194	2.89957	3.91282	5.19261	4.35135	2.48537	2.99718	0.211102	0.195864	0.413092	0.734914	4.49499	4.05878	7.56666	7.45938	2.07843	1.62722	6.84807	7.41178	2.8483	3.17513	8.3447	7.75826	6.20417	5.72573	3.95967	3.35099	5.15499	5.67259	0.892673	0.535986	3.06515	2.54007	2.35694	2.90772	3.97816	3.7231	4.97046	3.95199	1.79262	2.11522
M22	0	1	37.3333	659.37	432.401	204.754	1296.53	1.11042	1.01347	4.03098	5.40037	7.20999	5.07024	3.41659	3.73521	0.274302	0.241366	0.490456	0.90299	5.03368	4.6955	9.30364	9.3121	2.63042	2.22946	8.97685	9.47222	3.7937	3.93199	10.627	10.3077	8.26812	7.94001	5.49525	4.47088	6.84933	7.90049	1.18401	0.673855	4.52552	3.64217	2.73835	3.83325	5.31728	4.7076	6.76196	5.04586	2.68358	2.8862
M23	1	1	47.4167	638.892	460.693	192.037	1291.62	1.0804	1.05545	3.59962	4.6584	7.62689	6.15008	3.1879	3.36787	0.225038	0.241374	0.469855	0.717341	4.91518	4.26999	8.45595	9.0515	2.30964	1.86834	7.12336	7.99029	2.8814	3.03614	9.26363	8.99948	7.48335	6.24008	6.26973	4.84447	7.4227	8.50142	1.16261	0.682205	4.71821	4.48756	3.15548	4.44849	4.5072	4.30892	7.3638	5.61426	3.18409	3.44703
[truncated: 74 more columns]
