# Supplementary material for: Larger whole brain grey matter associated with long-term Sahaja Yoga Meditation: A detailed area by area comparison
Source: PLoS One. 2020 Dec 28;15(12):e0237552. doi: 10.1371/journal.pone.0237552 (PMC7769288; doi:10.1371/journal.pone.0237552)
Supplement: S3 Table — (XLSX) [file pone.0237552.s004.xlsx]

## Sheet: Hoja1
Area	Zone	F	Nom. p-value	FDR q-value	Controls GMV Mean mL	Controls GMV STD mL	Medit. GMV Mean mL	Medit. GMV STD mL	Relat dif %
R. brainstem	1	9.82	0.003	0.016	1.67	0.28	2	0.42	19.68
L. brainstem	1	0.17	0.686	0.686	1.47	0.31	1.51	0.24	2.23
R. limbic	2A	3.57	0.066	0.155	27.46	3.28	29.24	3.84	6.51
R. temporal	3A	10.52	0.002	0.016	46.65	5.92	50.86	7.28	9.02
R. frontal	3A	10.44	0.002	0.016	78.35	11.61	85.68	12.95	9.36
L. frontal	3A	9.3	0.004	0.016	76.57	11.35	83.48	13.4	9.02
L. limbic	3A	5.82	0.02	0.064	25.45	2.82	27.11	3.36	6.52
R. sublobar	3A	2.86	0.098	0.165	25.14	2.89	26.31	3.16	4.68
R. cerebell.	3A	2.77	0.103	0.165	41.65	4.37	43.88	5.55	5.36
L. sublobar	3A	2.25	0.141	0.204	24.57	2.86	25.72	3.02	4.67
L. parietal	3A	2.11	0.153	0.204	33.23	4.57	34.83	4.56	4.83
R. parietal	3A	1.95	0.171	0.21	35.66	4.98	37.34	4.88	4.72
L. occipital	3A	1.01	0.321	0.367	28.81	4.09	30.07	3.9	4.37
R. occipital	3A	0.67	0.417	0.445	27.99	4.44	29.23	4.15	4.42
L. cerebell.	3B	3.5	0.068	0.155	40.94	4.28	43.32	5.87	5.8
L. temporal	3B	3.01	0.091	0.165	45.2	5.99	48.79	7.53	7.94
