# Supplementary material for: Larger whole brain grey matter associated with long-term Sahaja Yoga Meditation: A detailed area by area comparison
Source: PLoS One. 2020 Dec 28;15(12):e0237552. doi: 10.1371/journal.pone.0237552 (PMC7769288; doi:10.1371/journal.pone.0237552)
Supplement: S4 Table — (XLSX) [file pone.0237552.s005.xlsx]

## Sheet: Hoja1
Area	Zone	F	Nom. p-value	FDR q-value	Control GMV Mean mL	Control GMV STD mL	Medit. GMV Mean mL	Medit GMV STD mL	Relat dif %
Amygdala L	2B	3.89	0.055	0.0559	1.01	0.09	1.07	0.13	5.94
Amygdala R	2A	2.86	0.098	0.0680	1.04	0.10	1.09	0.14	4.81
Angular L	3A	5.15	0.028	0.0559	3.49	0.54	3.79	0.56	8.60
Angular R	3A	0.24	0.627	0.2673	4.85	0.74	4.99	0.69	2.89
Calcarine L	2A	0.70	0.409	0.2009	7.56	1.50	7.99	1.08	5.69
Calcarine R	2A	0.02	0.899	0.3478	5.78	1.30	5.98	0.99	3.46
Caudate L	3A	2.98	0.091	0.0652	3.07	0.34	3.25	0.39	5.86
Caudate R	3A	2.68	0.109	0.0701	3.46	0.41	3.66	0.43	5.78
Cerebl 10 L	1	3.48	0.069	0.0578	0.21	0.03	0.22	0.04	4.76
Cerebl 10 R	1	1.79	0.188	0.1126	0.22	0.03	0.23	0.04	4.55
Cerebl 3 L	2A	0.00	0.958	0.3668	0.46	0.07	0.47	0.07	2.17
Cerebl 3 R	2A	0.36	0.551	0.2458	0.70	0.07	0.73	0.09	4.29
Cerebl 4 5 L	2A	0.67	0.419	0.2013	4.61	0.52	4.79	0.60	3.90
Cerebl 4 5 R	2A	0.23	0.631	0.2673	4.08	0.42	4.20	0.53	2.94
Cerebl 6 L	3A	1.56	0.219	0.1197	8.12	0.88	8.51	1.21	4.80
Cerebl 6 R	3A	1.56	0.219	0.1197	8.41	0.99	8.82	1.18	4.88
Cerebl 7b L	2B	6.08	0.018	0.0525	2.16	0.22	2.34	0.34	8.33
Cerebl 7b R	3A	1.73	0.196	0.1158	1.78	0.22	1.88	0.24	5.62
Cerebl 8 L	3B	4.04	0.051	0.0559	6.96	0.83	7.60	1.13	9.20
Cerebl 8 R	3A	1.38	0.247	0.1317	8.05	1.20	8.48	1.20	5.34
Cerebl 9 L	2A	0.26	0.611	0.2644	3.15	0.40	3.16	0.51	0.32
Cerebl 9 R	2A	0.36	0.551	0.2458	3.23	0.48	3.36	0.53	4.02
Cerebl Crus1 L	3B	4.08	0.050	0.0559	9.24	1.11	9.90	1.46	7.14
Cerebl Crus1 R	3A	3.31	0.076	0.0578	8.60	1.01	9.16	1.31	6.51
Cerebl Crus2 L	2B	4.19	0.047	0.0559	7.11	0.84	7.57	1.11	6.47
Cerebl Crus2 R	2A	2.78	0.103	0.0701	6.31	0.70	6.73	0.93	6.66
Cing Ant L	2A	2.73	0.106	0.0701	5.15	0.84	5.56	0.81	7.96
Cing Ant R	2B	3.32	0.076	0.0578	4.20	0.61	4.65	0.77	10.71
Cing Mid L	3A	3.96	0.053	0.0559	6.45	0.89	6.92	0.90	7.29
Cing Mid R	3A	3.54	0.067	0.0578	7.23	1.01	7.77	1.10	7.47
Cing Post L	2A	0.60	0.443	0.2105	1.14	0.24	1.20	0.20	5.26
Cing Post R	2A	1.61	0.211	0.1197	0.63	0.12	0.68	0.12	7.94
Cuneus L	3A	1.70	0.199	0.1160	4.49	0.77	4.78	0.74	6.46
Cuneus R	2A	0.54	0.466	0.2190	3.80	0.72	4.00	0.64	5.26
Fron Inf Oper L	3B	3.26	0.078	0.0578	2.77	0.40	3.02	0.45	9.03
Fron Inf Oper R	3A	10.47	0.002	0.0291	3.68	0.60	4.12	0.67	11.96
Fron Inf Orb L	3B	5.49	0.024	0.0559	4.81	0.71	5.28	0.97	9.77
Fron Inf Orb R	3A	9.08	0.004	0.0291	4.31	0.65	4.76	0.89	10.44
Fron Inf Tri L	3A	5.39	0.025	0.0559	6.69	1.11	7.24	1.12	8.22
Fron Inf Tri R	3A	5.15	0.028	0.0559	5.05	0.89	5.48	0.81	8.51
Fron Med Orb L	3A	0.88	0.354	0.1779	2.69	0.51	2.84	0.50	5.58
Fron Med Orb R	3A	2.32	0.136	0.0862	2.98	0.58	3.22	0.54	8.05
Fron Mid L	3A	7.52	0.009	0.0393	13.34	2.07	14.57	2.34	9.22
Fron Mid Orb L	3B	2.73	0.106	0.0701	2.56	0.49	2.91	0.64	13.67
Fron Mid Orb R	3A	6.88	0.012	0.0477	2.61	0.54	2.94	0.60	12.64
Fron Mid R	3A	6.27	0.016	0.0525	13.31	2.32	14.55	2.23	9.32
Fron Sup L	3B	5.51	0.024	0.0559	8.39	1.27	9.16	1.62	9.18
Fron Sup Med L	3A	1.63	0.209	0.1197	8.34	1.41	8.83	1.52	5.88
Fron Sup Med R	3A	1.93	0.172	0.1044	5.82	1.09	6.18	1.02	6.19
Fron Sup Orb L	3B	3.31	0.076	0.0578	3.01	0.49	3.25	0.61	7.97
Fron Sup Orb R	3A	4.93	0.032	0.0559	2.97	0.53	3.25	0.54	9.43
Fron Sup R	3B	3.36	0.074	0.0578	9.83	1.30	10.63	1.74	8.14
Fusiform L	3B	4.47	0.041	0.0559	9.63	1.09	10.19	1.40	5.82
Fusiform R	3A	3.58	0.065	0.0578	9.98	1.33	10.60	1.52	6.21
Heschl L	2A	0.00	0.965	0.3668	0.77	0.14	0.79	0.15	2.60
Heschl R	3A	0.75	0.393	0.1952	0.82	0.15	0.87	0.17	6.10
Hippocampus L	2A	2.25	0.141	0.0880	3.84	0.36	4.01	0.40	4.43
Hippocampus R	2A	0.48	0.493	0.2293	3.53	0.34	3.63	0.36	2.83
Insula L	3A	1.97	0.168	0.1034	7.43	0.99	7.80	1.10	4.98
Insula R	3B	3.65	0.063	0.0578	6.59	0.85	7.04	1.03	6.83
Lingual L	3A	4.07	0.050	0.0559	6.96	0.89	7.41	0.98	6.47
Lingual R	3A	0.96	0.333	0.1712	7.57	1.11	7.92	1.08	4.62
Occipital Inf L	2A	0.42	0.522	0.2377	2.82	0.43	2.94	0.41	4.26
Occipital Inf R	3A	3.90	0.055	0.0559	2.89	0.43	3.14	0.52	8.65
Occipital Mid L	2A	0.04	0.836	0.3362	10.06	1.51	10.37	1.44	3.08
Occipital Mid R	3A	0.04	0.846	0.3362	5.83	0.90	5.99	0.95	2.74
Occipital Sup L	2A	0.00	0.997	0.3757	3.01	0.46	3.08	0.48	2.33
Occipital Sup R	2A	0.44	0.512	0.2356	3.59	0.56	3.60	0.59	0.28
Olfactory L	3A	7.45	0.009	0.0393	1.04	0.13	1.13	0.16	8.65
Olfactory R	3A	4.68	0.036	0.0559	1.18	0.15	1.26	0.18	6.78
Pallidum L	3A	1.57	0.217	0.1197	0.23	0.03	0.24	0.03	4.35
Pallidum R	3A	0.91	0.345	0.1754	0.40	0.05	0.40	0.05	0.00
ParaCen Lob L	3B	4.01	0.052	0.0559	3.28	0.26	3.51	0.44	7.01
ParaCen Lob R	3A	11.00	0.002	0.0291	4.15	0.40	4.32	0.52	4.10
ParaHippc L	2B	5.73	0.021	0.0559	2.34	0.49	2.67	0.58	14.10
ParaHippc R	2B	3.97	0.053	0.0559	1.83	0.33	2.11	0.41	15.30
Parietal Inf L	3A	6.52	0.014	0.0510	6.93	1.01	7.46	1.08	7.65
Parietal Inf R	3A	3.52	0.068	0.0578	3.52	0.63	3.78	0.52	7.39
Parietal Sup L	3A	0.04	0.840	0.3362	4.75	0.72	4.82	0.61	1.47
Parietal Sup R	3A	0.30	0.590	0.2596	4.28	0.67	4.43	0.66	3.50
PostCen L	3A	8.13	0.007	0.0382	7.70	1.25	8.42	1.22	9.35
PostCen R	3A	3.41	0.072	0.0578	7.62	1.11	8.11	1.23	6.43
PreCen L	3A	7.90	0.007	0.0382	7.17	1.26	7.97	1.42	11.16
PreCen R	3A	9.75	0.003	0.0291	5.92	1.06	6.75	1.23	14.02
Precuneus L	3A	0.02	0.877	0.3454	10.25	1.61	10.43	1.52	1.76
Precuneus R	2A	0.23	0.637	0.2673	10.10	1.57	10.50	1.55	3.96
Putamen L	3A	2.68	0.109	0.0701	4.09	0.51	4.32	0.59	5.62
Putamen R	3A	0.05	0.828	0.3362	4.53	0.56	4.63	0.66	2.21
Rectus L	3A	3.19	0.081	0.0590	2.85	0.47	3.07	0.47	7.72
Rectus R	3A	4.52	0.039	0.0559	2.42	0.38	2.61	0.39	7.85
Roland Oper L	3A	0.29	0.594	0.2596	3.32	0.51	3.44	0.55	3.61
Roland Oper R	3A	3.84	0.057	0.0566	4.05	0.56	4.37	0.74	7.90
Supp Motor L	3A	3.78	0.059	0.0573	5.71	0.94	6.22	1.16	8.93
Supp Motor R	3A	6.11	0.018	0.0525	6.26	0.95	6.91	1.15	10.38
SupraMarg R	3A	4.43	0.041	0.0559	5.01	0.90	5.45	0.80	8.78
SupraMarginal L	3A	1.51	0.226	0.1220	3.30	0.63	3.51	0.47	6.36
Temp Inf L	3B	4.19	0.047	0.0559	11.71	1.79	12.71	2.32	8.54
Temp Inf R	3A	9.30	0.004	0.0291	12.22	1.62	13.41	1.91	9.74
Temp Mid L	2A	4.64	0.037	0.0559	14.56	2.01	15.85	2.36	8.86
Temp Mid R	3A	11.84	0.001	0.0291	14.34	1.93	15.77	2.26	9.97
Temp P Mid L	3A	4.94	0.032	0.0559	2.45	0.31	2.66	0.45	8.57
Temp P Mid R	3B	4.37	0.043	0.0559	3.16	0.53	3.46	0.69	9.49
Temp P Sup L	2B	3.27	0.078	0.0578	3.02	0.36	3.30	0.58	9.27
Temp P Sup R	2B	4.17	0.048	0.0559	3.40	0.37	3.80	0.62	11.76
Temp Sup L	3A	0.98	0.328	0.1707	7.04	1.27	7.48	1.42	6.25
Temp Sup R	3A	3.29	0.077	0.0578	8.89	1.31	9.56	1.60	7.54
Thalamus L	1	0.15	0.697	0.2874	1.93	0.35	1.96	0.27	1.55
Thalamus R	1	0.68	0.416	0.2013	1.99	0.39	2.08	0.35	4.52
Vermis 1 2	1	4.47	0.040	0.0559	0.19	0.02	0.19	0.03	0.00
Vermis 10	2A	0.22	0.642	0.2673	0.15	0.02	0.16	0.03	6.67
Vermis 3	2A	2.90	0.096	0.0677	0.62	0.08	0.66	0.09	6.45
Vermis 4 5	2A	4.01	0.052	0.0559	1.92	0.19	2.05	0.27	6.77
Vermis 6	3A	3.51	0.068	0.0578	1.19	0.12	1.25	0.14	5.04
Vermis 7	2A	4.89	0.032	0.0559	0.71	0.07	0.76	0.09	7.04
Vermis 8	2A	1.34	0.254	0.1338	0.96	0.13	1.02	0.15	6.25
Vermis 9	2A	0.02	0.896	0.3478	0.77	0.11	0.79	0.12	2.60
